# Supplementary material for: The Sesquiterpene Synthase PtTPS5 Produces (1S,5S,7R,10R)-Guaia-4(15)-en-11-ol and (1S,7R,10R)-Guaia-4-en-11-ol in Oomycete-Infected Poplar Roots
Source: Molecules. 2021 Jan 21;26(3):555. doi: 10.3390/molecules26030555 (PMC7866031; doi:10.3390/molecules26030555)
Supplement: Supplementary file 1 [file molecules-26-00555-s001.zip]

Archive with 2 entries (2 files):
- 2021-01-15 supplemental figures_TGK.pptx
- 2021-01-15 supplemental tables_TGK.xlsx
