# Supplementary material for: The Sesquiterpene Synthase PtTPS5 Produces (1S,5S,7R,10R)-Guaia-4(15)-en-11-ol and (1S,7R,10R)-Guaia-4-en-11-ol in Oomycete-Infected Poplar Roots
Source: Molecules. 2021 Jan 21;26(3):555. doi: 10.3390/molecules26030555 (PMC7866031; doi:10.3390/molecules26030555)
Supplement: Supplementary file 1 [file molecules-26-00555-s001.zip › 2021-01-15 supplemental tables_TGK.xlsx]

## Sheet: Supplemental Table S1
Supplemental Table S1: Gene expression values (RPKM) and statistical parameters for all genes significantly upregulated (fold change > 5.0) upon Phytophthora cactorum infection in Populus trichocarpa roots.
Gene Identifier	Annotations	Control 1 (RPKM)	Control 2 (RPKM)	Control 3 (RPKM)	Control 4 (RPKM)	Infected 1 (RPKM)	Infected 2 (RPKM)	Infected 3 (RPKM)	Infected 4 (RPKM)	Average Control (RPKM)	Average Infected (RPKM)	EDGE test: Fold change	EDGE test: Bonferroni	EDGE test: P-value	EDGE test: Weighted difference	EDGE test: FDR p-value correction
Potri.001G459100.1	FAD-binding Berberine family protein	0.837904	2.31586	2.88439	1.88592	237.737	605.061	125.321	73.0145	1.98102	260.283	129.248	3.17492e-17	7.39214e-22	0.000484274	2.44225e-18
Potri.005G095500.1	PtTPS5	1.13284	0.61386	3.31485	0.0894953	254.77	219.408	49.7952	39.1495	1.28776	140.781	101.445	2.12267e-14	4.94218e-19	0.000254923	1.10189e-15
Potri.017G153500.1	Kunitz family trypsin and protease inhibitor protein	0.116408	0.0593683	0.730728	0	4.37326	81.4927	8.3293	39.3814	0.226626	33.3942	100.854	1.43366e-05	3.33798e-10	6.29976e-05	1.44814e-07
Potri.005G223000.1	2-oxoglutarate (2OG) and Fe(II)-dependent oxygenase superfamily protein	0.0696431	0.035518	0.364308	0.0352118	27.6588	46.1463	7.55098	7.72302	0.12617	22.2698	92.1325	3.10814e-08	7.23664e-13	4.10512e-05	4.57079e-10
Potri.017G153300.1	Kunitz family trypsin and protease inhibitor protein	0.194014	0	0.974304	0.0588565	3.07913	78.8238	8.92425	39.8573	0.306794	32.6711	80.4632	3.67343e-05	8.55281e-10	6.1499e-05	3.3094e-07
Potri.001G391200.1	D-mannose binding lectin protein with Apple-like carbohydrate-binding domain	1.61067	1.524	6.25264	2.12163	152.649	438.022	70.2116	37.5272	2.87723	174.602	60.9327	3.06508e-10	7.13638e-15	0.000323116	7.66269e-12
Potri.010G236850.1	Peroxidase superfamily protein	0.131163	0.143343	0.323458	0.255792	24.6091	25.0462	6.21793	4.88352	0.213439	15.1892	46.3945	1.37442e-05	3.20004e-10	2.748e-05	1.43169e-07
Potri.006G212200.1	"Serine protease inhibitor, potato inhibitor I-type family protein"	0.983531	3.09321	4.63043	1.98911	152.008	170.629	97.0037	78.9109	2.67407	124.638	45.8212	2.7764e-32	6.46427e-37	0.00022444	2.7764e-32
Potri.010G236901.1	Peroxidase superfamily protein	0.718762	0.30242	0.310192	0	38.8301	20.0639	13.0082	7.52071	0.332843	19.8557	44.3357	2.73787e-09	6.37456e-14	3.54542e-05	5.26514e-11
Potri.T163000.1	Peroxidase superfamily protein	1.04058	0.655565	2.65763	0.618965	78.3731	110.706	26.1445	12.0743	1.24318	56.8245	42.9992	4.70218e-09	1.0948e-13	0.000102851	8.24943e-11
Potri.011G155900.1	FAD-binding Berberine family protein	2.39232	2.6101	4.91514	2.28437	150.409	186.377	121.792	56.5578	3.05048	128.784	41.8439	2.67577e-25	6.22996e-30	0.000231788	8.91923e-26
Potri.007G123700.1	NmrA-like negative transcriptional regulator family protein	0.341794	0.228789	0.603434	0.0324024	27.3928	28.2606	7.04209	6.09156	0.301605	17.1968	41.6393	9.90166e-07	2.30539e-11	3.10146e-05	1.25337e-08
Potri.001G221800.1	Pathogenesis-related thaumatin superfamily protein	0.226046	0.103755	0.212843	0.240009	26.8543	16.4033	3.09455	1.59414	0.195663	11.9866	38.3152	0.0240153	5.59145e-07	2.1395e-05	0.000122527
Potri.016G079000.1	"Serine protease inhibitor, potato inhibitor I-type family protein"	0.125503	0.0960097	0.196954	0.380728	11.4024	20.4302	6.87247	8.75457	0.199799	11.8649	38.0141	1.40582e-06	3.27315e-11	2.15013e-05	1.69376e-08
Potri.004G000400.1	kunitz trypsin inhibitor 1	6.24724	4.2671	4.37676	6.30316	290.176	268.118	144.597	57.5942	5.29856	190.121	36.2161	2.58601e-19	6.02097e-24	0.000338738	3.23251e-20
Potri.T094100.1	osmotin 34	0.727747	0.206195	0.465287	0.408835	75.0771	5.90175	2.39107	1.281	0.452016	21.1627	36.1939	0.539363	1.25579e-05	3.61594e-05	0.00195421
Potri.006G179300.2	plant natriuretic peptide A	0.686209	0.0403809	0.414186	0.400327	68.7796	1.66409	0.664815	1.21388	0.385276	18.0806	34.8428	1	6.02213e-05	3.06709e-05	0.00751891
Potri.016G046500.1	MLP-like protein 423	3.84844	1.00366	5.90219	0.928672	138.36	163.738	61.3059	33.8582	2.92074	99.3155	33.6035	1.05456e-13	2.45533e-18	0.000177645	4.79346e-15
Potri.001G223800.1	beta glucosidase 27	0.562564	0.310817	0.588563	1.35107	72.0481	15.693	17.3026	4.45608	0.703253	27.3749	33.3433	4.76205e-05	1.10874e-09	4.75364e-05	4.14091e-07
Potri.T111200.1	MLP-like protein 423	1.45438	0.202292	0.829963	0.150411	35.8472	41.8716	14.2993	8.46279	0.659263	25.1202	33.2029	1.63825e-08	3.81431e-13	4.50274e-05	2.73041e-10
Potri.007G037200.1	methyl esterase 1	0.360803	0.0394307	0.0808881	1.13363	34.203	7.68151	18.3462	4.58322	0.403689	16.2035	31.2769	7.45676e-06	1.73615e-10	2.84573e-05	8.10517e-08
Potri.016G079100.1	"Serine protease inhibitor, potato inhibitor I-type family protein"	7.33125	10.7821	20.4238	11.6373	476.205	549.09	279.463	228.015	12.5436	383.193	31.0387	6.70534e-30	1.5612e-34	0.000682815	3.35267e-30
Potri.009G083300.1	"CAP (Cysteine-rich secretory proteins, Antigen 5, and Pathogenesis-related 1 protein) superfamily protein"	6.11759	1.76799	8.96043	2.21671	330.045	144.938	64.3193	60.9627	4.76568	150.066	30.9031	4.66943e-12	1.08718e-16	0.000261649	1.55648e-13
Potri.T095900.1	phospholipase A 2A	0.534039	0.0990402	0.380945	0.883677	21.5705	38.5325	6.61086	2.35697	0.474426	17.2677	30.3113	0.00165723	3.85852e-08	3.12189e-05	1.13509e-05
Potri.001G223600.1	beta glucosidase 27	3.6574	1.96124	2.43612	7.31354	322.944	61.0719	71.9583	16.0102	3.84208	117.996	30.1689	1.36051e-06	3.16767e-11	0.000202344	1.65916e-08
Potri.009G083100.1	"CAP (Cysteine-rich secretory proteins, Antigen 5, and Pathogenesis-related 1 protein) superfamily protein"	1.76316	0.993867	2.42716	0.89146	139.13	29.1487	12.4329	10.8598	1.51891	47.8929	28.9458	6.60791e-05	1.53851e-09	8.21545e-05	5.69647e-07
Potri.001G222800.2	beta glucosidase 27	0.583863	0.409435	0.381779	0.86716	48.5278	12.0759	10.9371	2.48023	0.560559	18.5052	27.2898	0.000946501	2.20373e-08	3.2071e-05	6.95957e-06
Potri.001G222900.1	beta glucosidase 17	0.971739	0.823747	0.989171	1.17517	54.5786	34.7896	18.8543	7.58979	0.989958	28.9531	26.6201	2.65914e-08	6.19124e-13	5.08748e-05	3.96886e-10
Potri.018G098200.1	Barwin-related endoglucanase	1.07849	1.5558	2.07935	0.514129	41.1784	83.8608	9.44921	10.1095	1.30694	36.1495	26.2934	1.73163e-05	4.03173e-10	6.50638e-05	1.64917e-07
Potri.001G223900.1	beta glucosidase 27	0	0.208882	0.160688	0.396906	22.2953	4.06924	5.05876	1.23839	0.191619	8.16543	26.2182	0.599349	1.39546e-05	1.4279e-05	0.0021482
Potri.006G212000.2	"Serine protease inhibitor, potato inhibitor I-type family protein"	1.92772	2.57021	4.71069	2.71513	106.573	95.847	65.6892	43.6553	2.98094	77.9412	25.7974	4.32945e-23	1.00802e-27	0.000137431	1.08236e-23
Potri.011G150100.1	2-oxoglutarate (2OG) and Fe(II)-dependent oxygenase superfamily protein	4.55024	1.69507	5.12274	0.63017	144.727	97.863	39.6071	25.8111	2.99956	77.002	25.0593	1.06413e-10	2.47759e-15	0.000134621	2.9559e-12
Potri.001G309900.1	Kunitz family trypsin and protease inhibitor protein	5.03749	3.58368	7.45226	4.81816	173.764	177.44	115.857	46.0919	5.2229	128.288	24.7154	2.07948e-18	4.84163e-23	0.000226127	2.07948e-19
Potri.001G391300.1	D-mannose binding lectin protein with Apple-like carbohydrate-binding domain	3.21607	2.54598	3.94222	3.08223	80.9284	159.434	49.714	22.3469	3.19662	78.1057	24.59	2.25217e-10	5.2437e-15	0.000139671	5.77479e-12
Potri.009G094500.1	Plant basic secretory protein (BSP) family protein	0.359266	0.0785255	0.563804	0.428167	12.6018	22.6522	4.60917	3.85554	0.357441	10.9297	23.7489	0.00119654	2.78589e-08	1.95858e-05	8.42633e-06
Potri.004G036700.1	secretory carrier 3	0.0552039	0	0.173265	0.167468	6.72965	11.0749	1.33009	0.973281	0.0989843	5.02697	23.6563	1	3.92573e-05	9.09842e-06	0.00520402
Potri.007G037000.1	methyl esterase 1	0.524874	0	0.224645	0.506632	24.2001	4.40341	9.04063	1.82883	0.314038	9.86825	22.9347	0.0331723	7.72347e-07	1.71585e-05	0.000161816
Potri.001G221100.1	Pathogenesis-related thaumatin superfamily protein	0.222234	0.194296	0.84698	0.144466	22.8927	14.4853	2.92066	1.46017	0.351994	10.4397	22.4733	0.0498322	1.16024e-06	1.83339e-05	0.000232861
Potri.006G250200.1	"Coatomer, beta\' subunit"	2.91894	1.17723	1.14998	1.50053	89.0217	43.207	22.4043	5.16781	1.68667	39.9502	22.4732	1.93153e-05	4.49716e-10	6.90677e-05	1.8222e-07
Potri.T102100.1	Receptor-like protein kinase-related family protein	1.43461	1.19048	2.78558	1.73345	47.3708	73.0319	22.2626	15.8058	1.78603	39.6178	21.5781	1.1966e-09	2.78604e-14	7.01123e-05	2.49833e-11
Potri.008G212100.1	MLP-like protein 423	1.06068	0.166446	1.1097	0.330021	24.3029	27.3433	7.8039	6.21266	0.666712	16.4157	21.5226	2.08013e-05	4.84315e-10	2.89736e-05	1.94405e-07
Potri.004G088200.1		0.0236704	0	0.185733	0.143614	5.33555	7.73361	2.8516	1.41528	0.0882544	4.33401	21.3568	0.36198	8.42794e-06	7.78951e-06	0.00139223
Potri.009G094600.1	Plant basic secretory protein (BSP) family protein	2.92728	5.95345	9.41177	5.84798	142.338	228.89	82.6505	50.1322	6.03512	126.003	21.1481	1.41066e-13	3.28442e-18	0.000222695	5.87774e-15
Potri.008G055200.1	Cysteine/Histidine-rich C1 domain family protein	1.87095	0.542898	0.253114	0.831791	49.8226	23.5931	7.3483	1.82981	0.874687	20.6484	21.1065	0.00538667	1.25417e-07	3.5658e-05	3.3251e-05
Potri.003G165400.1	GRAM domain family protein	2.65948	0.678169	0.853687	0.275041	61.7963	31.3425	6.66377	2.50195	1.11659	25.5761	20.9581	0.00693855	1.6155e-07	4.41216e-05	4.13009e-05
Potri.011G158100.1	FAD-binding Berberine family protein	8.19456	8.16097	18.2901	8.29904	204.803	340.337	229.29	103.109	10.7362	219.385	20.8548	7.51084e-20	1.74874e-24	0.000387022	1.25181e-20
Potri.001G461700.1	FAD-binding Berberine family protein	1.27388	1.10788	2.88296	0.854254	44.3981	37.0932	35.378	12.7253	1.52974	32.3986	20.1476	1.002e-12	2.33295e-17	5.65464e-05	3.85386e-14
Potri.T101800.2	Receptor-like protein kinase-related family protein	0.644919	0.403661	1.79415	1.02269	27.5099	40.058	9.40676	7.19073	0.966354	21.0413	20.0923	1.51357e-05	3.52403e-10	3.71434e-05	1.51357e-07
Potri.011G163000.1	FAD-binding Berberine family protein	8.05816	4.01687	13.4005	3.98224	232.519	217.535	78.1602	53.959	7.36445	145.543	19.8621	1.1309e-11	2.63306e-16	0.000253379	3.64806e-13
Potri.T095650.1	phospholipase A 2A	1.09254	0.742926	0.571514	1.19685	47.4318	18.4391	10.6026	2.97772	0.900956	19.8628	19.7156	0.000422608	9.83953e-09	3.41411e-05	3.25083e-06
Potri.T101900.1	Receptor-like protein kinase-related family protein	2.7983	2.06142	4.14747	3.22268	82.9577	114.832	24.5174	18.1137	3.05747	60.1053	19.6411	6.7759e-08	1.57763e-12	0.000105644	9.67986e-10
Potri.005G133900.1	methyl esterase 8	0.917962	0.200641	0.308695	0.298366	20.1714	14.0938	3.84185	3.06596	0.431416	10.2933	19.1407	0.0244256	5.68698e-07	1.79991e-05	0.000123121
Potri.001G288400.1	pathogenesis-related gene 1	1.14594	1.50977	1.14894	0.57939	33.3132	33.5355	14.0841	8.88178	1.09601	22.4536	18.9904	1.87242e-08	4.35954e-13	3.92261e-05	3.02003e-10
Potri.001G451500.2	2-oxoglutarate (2OG) and Fe(II)-dependent oxygenase superfamily protein	2.19534	1.09297	3.88269	1.26854	59.6924	59.7819	24.7874	18.7517	2.10989	40.7533	18.8002	2.26351e-11	5.2701e-16	7.09957e-05	6.85912e-13
Potri.001G461900.1	FAD-binding Berberine family protein	6.22369	5.52705	12.1026	4.41225	180.293	156.049	132.752	58.7842	7.06639	131.969	18.7455	1.1282e-19	2.62678e-24	0.000228813	1.61172e-20
Potri.T163200.1	Peroxidase superfamily protein	0.177367	0.0775346	0.715744	0.0768662	9.41223	9.67272	4.49551	2.95228	0.261878	6.63319	17.9119	0.0103122	2.40097e-07	1.16941e-05	5.79236e-05
Potri.007G111700.1	kunitz trypsin inhibitor 1	0.488031	0.280008	0.335071	0.416391	10.1027	13.0427	7.31579	4.1151	0.379875	8.64406	17.8391	8.59452e-05	2.00105e-09	1.51771e-05	7.22228e-07
Potri.001G223201.1	Glycosyl hydrolase superfamily protein	4.2507	1.98486	2.90219	4.5635	116.658	66.9555	45.3441	16.9689	3.42531	61.4816	17.7794	4.64825e-10	1.08225e-14	0.000105418	1.08099e-11
Potri.019G006900.1	kunitz trypsin inhibitor 1	0.274865	0.420544	0.862703	0.64854	12.4336	17.4706	9.33193	6.55505	0.551663	11.4478	17.5989	2.94393e-06	6.85432e-11	2.00343e-05	3.34538e-08
Potri.017G134100.1	phospholipase A 2A	0.61633	0.212932	0.0936019	0.693603	19.9381	7.15669	6.74999	2.07267	0.404117	8.97937	17.4939	0.0103683	2.41405e-07	1.55493e-05	5.79236e-05
Potri.001G268600.1	elicitor-activated gene 3-1	4.02629	0.117115	0.720747	0.766294	52.8714	27.0447	15.2909	8.80139	1.40761	26.0021	17.4248	1.11398e-06	2.59367e-11	4.46097e-05	1.39248e-08
Potri.001G223300.1	beta glucosidase 17	4.4613	3.49717	5.79112	4.38599	147.508	89.1384	54.9069	23.3476	4.53389	78.7252	17.229	9.49613e-11	2.21097e-15	0.000134774	2.71318e-12
Potri.017G005400.1	Zinc-binding dehydrogenase family protein	0.977135	0.592366	2.14103	0.447435	41.5789	22.1921	8.88426	5.90739	1.03949	19.6407	17.2081	9.58162e-05	2.23088e-09	3.37355e-05	7.98469e-07
Potri.T095800.1	phospholipase A 2A	0.8584	0.656677	0.914107	1.39503	18.2985	41.1898	5.27134	3.61904	0.956054	17.0947	16.7093	0.0222754	5.18636e-07	3.01847e-05	0.000116625
Potri.017G133950.1	phospholipase A 2A	0.554459	0.114638	0.0940676	0.590981	13.1495	10.8228	4.08656	1.49332	0.338537	7.38804	16.6211	0.0566361	1.31865e-06	1.29124e-05	0.000262204
Potri.007G111600.1	kunitz trypsin inhibitor 1	12.2586	5.5366	13.6469	12.0415	293.026	140.917	199.294	73.3256	10.8709	176.641	16.4294	1.29458e-17	3.01415e-22	0.000300672	1.07882e-18
Potri.017G040200.1	Receptor-like protein kinase-related family protein	0.522418	0.249781	0.461161	0.693358	12.9924	18.5657	3.07529	3.20367	0.481679	9.45926	16.3392	0.0763231	1.77702e-06	1.65828e-05	0.000340728
Potri.010G075200.1	"Serine protease inhibitor, potato inhibitor I-type family protein"	5.71782	2.85658	11.079	5.22141	157.886	87.2862	107.031	51.0753	6.21871	100.819	16.2098	3.49199e-18	8.13035e-23	0.00017208	3.17453e-19
Potri.016G057400.1	"beta-1,3-glucanase 1"	5.46667	5.53016	9.98998	1.44563	275.529	75.6565	13.7269	14.3634	5.60811	94.819	16.1421	0.0424505	9.88371e-07	0.000158062	0.000202145
Potri.007G111500.1	kunitz trypsin inhibitor 1	6.6792	3.14437	4.87808	3.54588	95.6631	77.9536	79.3678	36.391	4.56188	72.3439	15.8918	3.98371e-19	9.27522e-24	0.000124192	4.42634e-20
Potri.018G128900.1	early nodulin-like protein 14	0.453795	0.104146	0.605328	0.309745	13.0472	12.1472	2.58436	1.948	0.368253	7.43169	15.7119	0.127307	2.96407e-06	1.29551e-05	0.00053716
Potri.019G011000.1	kunitz trypsin inhibitor 1	5.44605	11.9634	14.8014	7.06077	176.56	213.388	127.353	88.8576	9.8179	151.54	15.5867	5.51611e-20	1.28431e-24	0.000261388	1.10322e-20
Potri.003G007000.1	"cytochrome P450, family 81, subfamily D, polypeptide 8"	1.1167	1.58504	2.74482	1.40812	31.0853	51.068	17.2988	10.5196	1.71367	27.4929	15.5561	4.31403e-07	1.00443e-11	4.78084e-05	5.81126e-09
Potri.016G117100.1	2-oxoglutarate (2OG) and Fe(II)-dependent oxygenase superfamily protein	2.42534	0.0873125	0.268669	0.432799	45.2845	6.26403	3.01559	1.70604	0.803531	14.0676	15.2638	1	5.72157e-05	2.34131e-05	0.00718895
Potri.T095500.1	phospholipase A 2A	0.671892	0.116818	0.455316	0.995973	22.391	8.98039	7.12437	1.9431	0.56	10.1097	15.2091	0.0299807	6.98038e-07	1.73125e-05	0.000148419
Potri.011G150400.1	2-oxoglutarate (2OG) and Fe(II)-dependent oxygenase superfamily protein	27.8984	49.8482	156.509	16.1791	1320.1	1442.09	594.986	456.612	62.6087	953.449	15.1109	1.59748e-05	3.7194e-10	0.00163727	1.58167e-07
Potri.003G165500.1	GRAM domain family protein	6.51395	4.86638	4.95151	2.12275	183.948	64.5822	27.1706	10.7277	4.61365	71.6071	15.066	0.000455307	1.06009e-08	0.00011975	3.4493e-06
Potri.007G111800.1	kunitz trypsin inhibitor 1	7.97397	2.35989	4.24736	3.88453	101.076	70.7279	74.3263	28.3314	4.61643	68.6153	14.9024	1.26534e-14	2.94608e-19	0.000116937	7.17397e-16
Potri.011G162800.1	FAD-binding Berberine family protein	25.5086	16.3634	44.6477	17.6899	588.737	582.485	225.384	124.037	26.0524	380.161	14.8196	4.87248e-10	1.13445e-14	0.00065037	1.10738e-11
Potri.006G188400.1	Glycosyl hydrolase family protein with chitinase insertion domain	4.63323	6.29171	10.2203	4.23358	78.0221	205.163	49.8053	34.5746	6.34471	91.8914	14.7721	1.64033e-07	3.81916e-12	0.000160602	2.27823e-09
Potri.015G007300.1	NagB/RpiA/CoA transferase-like superfamily protein	9.69564	6.10826	12.922	9.59705	230.819	148.969	110.246	40.3852	9.58075	132.605	13.9642	1.27239e-11	2.9625e-16	0.000223958	3.97623e-13
Potri.013G052000.1	RmlC-like cupins superfamily protein	14.9921	9.35974	25.0599	27.5322	552.526	238.277	172.024	91.8936	19.236	263.68	13.9173	3.23496e-10	7.53192e-15	0.000440984	7.89014e-12
Potri.013G041900.1	pathogenesis-related 4	2.83985	0.086039	0.353	0.810324	27.1301	23.9815	6.4359	2.84504	1.0223	15.0982	13.7024	0.0181876	4.23459e-07	2.58061e-05	9.83111e-05
Potri.002G074200.1		2.48052	2.30423	5.06056	2.74124	58.1141	68.1457	28.0203	18.9058	3.14664	43.2965	13.6789	6.07672e-10	1.41484e-14	7.40435e-05	1.32103e-11
Potri.005G185000.1	2-oxoglutarate (2OG) and Fe(II)-dependent oxygenase superfamily protein	2.89665	3.7671	3.92073	0.713972	51.1561	41.4047	35.4118	25.1186	2.82461	38.2728	13.3287	1.44277e-15	3.35919e-20	6.499e-05	9.01732e-17
Potri.001G214600.1	Disease resistance-responsive (dirigent-like protein) family protein	5.32871	2.6151	17.1983	5.3376	176.294	108.536	76.5282	40.4876	7.61992	100.462	13.1518	3.98975e-09	9.2893e-14	0.00016881	7.2541e-11
Potri.T095700.1	phospholipase A 2A	0.57818	0.0520363	0.560422	2.9405	30.2546	12.7105	12.9996	2.65922	1.03278	14.656	13.0797	0.004069	9.4738e-08	2.4704e-05	2.61715e-05
Potri.017G040500.1	Receptor-like protein kinase-related family protein	1.22301	0	0.933708	0.401096	12.1645	14.8161	3.80107	6.89185	0.639452	9.41838	12.8558	0.000990489	2.30615e-08	1.61545e-05	7.17746e-06
Potri.T131500.1	basic pathogenesis-related protein 1	10.8691	26.7263	34.4015	10.4206	348.365	416.869	164.791	118.126	20.6044	262.038	12.7215	2.93309e-09	6.82909e-14	0.000444985	5.53414e-11
Potri.007G037100.1	methyl esterase 1	0.222201	0.188872	0.116235	1.34815	18.4559	2.97183	5.86751	2.00609	0.468865	7.32532	12.7085	1	5.16457e-05	1.23519e-05	0.00658214
Potri.011G110400.1	"Serine protease inhibitor, potato inhibitor I-type family protein"	0.479532	0.733686	5.36185	1.27288	35.2262	31.953	23.3049	11.0276	1.96199	25.3779	12.5303	1.04639e-08	2.43629e-13	4.29809e-05	1.77354e-10
Potri.015G024000.1	chitinase A	3.82192	1.56352	1.76407	0.40301	36.2444	43.6734	11.2366	6.17273	1.88813	24.3318	12.5288	0.000341944	7.96143e-09	4.14239e-05	2.67143e-06
Potri.009G104000.1	alpha/beta-Hydrolases superfamily protein	1.88643	0.571804	1.20092	0.728838	23.1071	23.7884	7.11407	4.77468	1.097	14.6961	12.4926	0.000984848	2.29301e-08	2.50079e-05	7.17746e-06
Potri.001G270800.1	"cytochrome P450, family 87, subfamily A, polypeptide 2"	7.51351	9.65124	17.2687	6.63383	154.601	263.223	48.4973	37.9954	10.2668	126.079	12.477	1.68144e-05	3.91488e-10	0.000215714	1.61677e-07
Potri.013G039300.1		4.23011	1.65654	6.95451	3.24633	122.055	44.0193	20.2684	12.8932	4.02187	49.809	12.1051	0.000473166	1.10167e-08	8.21193e-05	3.55764e-06
Potri.015G120800.1		0.21587	0.330282	0.508155	0.286505	10.3339	7.05291	2.60061	1.1997	0.335203	5.29677	12.0521	1	4.28982e-05	9.08716e-06	0.00558743
Potri.014G033900.1	phospholipase A 2A	5.97767	2.3457	4.03427	4.86236	74.8905	51.999	52.8484	26.1636	4.305	51.4754	11.9782	2.84847e-14	6.63207e-19	8.62926e-05	1.35642e-15
Potri.019G121900.1	Kunitz family trypsin and protease inhibitor protein	3.55649	1.49837	3.88263	2.9709	35.9517	57.3454	31.3014	16.95	2.9771	35.3872	11.8925	1.75029e-09	4.07517e-14	6.00831e-05	3.57201e-11
Potri.006G107000.1	Peroxidase superfamily protein	1.79601	1.8701	3.28828	2.61071	43.7485	40.6066	12.2117	15.9472	2.39127	28.1285	11.5447	2.22419e-07	5.17857e-12	4.72747e-05	3.04684e-09
Potri.010G075800.1	"Serine protease inhibitor, potato inhibitor I-type family protein"	1.01612	0.740316	1.89835	1.1009	28.9364	16.419	9.11472	4.30252	1.18892	14.6932	11.5019	0.00231558	5.39133e-08	2.45984e-05	1.55408e-05
Potri.014G108900.1	"serine protease inhibitor, Kazal-type family protein"	4.87667	1.75561	8.10325	4.35118	70.93	41.6551	74.4583	31.2251	4.77168	54.5671	11.4385	1.17384e-13	2.73305e-18	9.09699e-05	5.10367e-15
Potri.014G108800.1	"serine protease inhibitor, Kazal-type family protein"	15.1913	7.45986	21.6267	13.8743	215.349	168.007	201.149	67.2746	14.538	162.945	11.4186	1.29131e-14	3.00655e-19	0.000271807	7.17397e-16
Potri.015G024100.1	chitinase A	0.967893	0.0925549	0.411378	0.0305857	7.46721	10.1249	2.12006	1.66936	0.375603	5.34539	11.2433	1	3.2523e-05	9.15388e-06	0.004506
Potri.009G064900.1	"cytochrome P450, family 87, subfamily A, polypeptide 2"	3.66521	4.56502	9.34089	4.54863	84.4429	106.676	30.1722	24.5199	5.52994	61.4527	11.1942	5.30412e-07	1.23495e-11	0.000103391	6.9791e-09
Potri.005G221000.1	"Serine protease inhibitor, potato inhibitor I-type family protein"	3.05987	3.09321	2.14372	2.23775	45.3072	26.3711	32.2548	14.9947	2.63364	29.732	11.0715	7.76652e-11	1.80827e-15	4.95095e-05	2.28427e-12
Potri.015G099200.1	WRKY DNA-binding protein 75	0.787072	0.833692	1.01347	0.306113	15.0398	11.1514	5.79083	4.0222	0.735087	9.00104	10.8871	0.00987695	2.29964e-07	1.51676e-05	5.5802e-05
Potri.011G164200.1	2-oxoglutarate (2OG) and Fe(II)-dependent oxygenase superfamily protein	8.6071	12.9102	47.8461	5.41195	183.27	402.514	124.655	85.9396	18.6938	199.095	10.7478	0.00164047	3.81948e-08	0.000337129	1.13136e-05
Potri.018G014600.1	Eukaryotic aspartyl protease family protein	6.37167	0.952712	3.81788	2.56991	124.605	9.91074	7.62844	10.4566	3.42804	38.1502	10.6938	0.90467	2.10633e-05	6.08276e-05	0.00309818
Potri.012G121000.1	squalene epoxidase 3, Squalene epoxidase (SQE) oxidizes squalene to 2,3-oxidosqualene, Triterpene biosynthesis	0.48193	1.84339	1.76471	1.462	17.8282	9.11589	25.4226	9.97444	1.388	15.5853	10.6447	1.92958e-06	4.49262e-11	2.60171e-05	2.2437e-08
Potri.011G159100.1	FAD-binding Berberine family protein	0.382484	0.715247	0.755859	0.322309	10.2964	8.05494	6.29892	2.43242	0.543975	6.77066	10.591	0.0713021	1.66012e-06	1.14439e-05	0.0003241
Potri.010G075300.1	"Serine protease inhibitor, potato inhibitor I-type family protein"	6.26509	5.40727	10.4202	5.9292	111.896	71.3924	78.1152	31.0316	7.00543	73.1087	10.4673	3.63804e-12	8.47041e-17	0.0001206	1.2545e-13
Potri.010G075600.2	"Serine protease inhibitor, potato inhibitor I-type family protein"	8.84753	5.01656	12.9045	10.3413	143.229	91.1648	99.4623	49.6288	9.27749	95.8714	10.4645	7.68017e-16	1.78816e-20	0.000158116	5.48583e-17
Potri.003G030400.1	2-oxoglutarate (2OG) and Fe(II)-dependent oxygenase superfamily protein	4.37411	1.35753	3.37112	1.9361	45.4172	44.987	15.3943	9.87993	2.75972	28.9196	10.3782	3.502e-05	8.15366e-10	4.81212e-05	3.18363e-07
Potri.015G023900.1	chitinase A	0.928236	0.287879	0.629925	0.152212	11.9879	8.65674	2.63765	1.53846	0.499563	6.2052	10.3747	1	5.86344e-05	1.04491e-05	0.00734212
Potri.003G083200.1	expansin-like B1	15.474	4.16092	2.58056	4.50878	185.427	74.0263	10.9671	6.49643	6.68108	69.2291	10.373	1	3.31066e-05	0.000112101	0.00457212
Potri.015G004300.1	ovate family protein 5	1.16596	1.18928	1.44856	0.884271	26.036	15.5941	6.8104	3.79851	1.17202	13.0598	10.3627	0.0255462	5.94789e-07	2.16705e-05	0.000127731
Potri.011G150300.1	2-oxoglutarate (2OG) and Fe(II)-dependent oxygenase superfamily protein	11.8382	2.1326	5.72321	3.38854	106.391	79.5008	27.0176	22.1596	5.77064	58.7673	10.2836	1.43097e-05	3.33171e-10	9.68855e-05	1.44814e-07
Potri.003G061100.1	cryptdin protein-related	10.0607	11.1129	39.9716	15.1857	248.676	263.524	167.479	93.2964	19.0827	193.244	10.2596	2.36796e-09	5.51328e-14	0.000320602	4.73591e-11
Potri.009G104100.1	alpha/beta-Hydrolases superfamily protein	5.73441	1.98707	6.27117	2.30331	74.8642	60.8367	16.762	12.406	4.07399	41.2172	10.0718	0.000324238	7.5492e-09	6.79697e-05	2.57332e-06
Potri.004G182000.1	basic chitinase	11.8168	9.69271	10.7362	6.03314	145.547	125.8	74.1811	32.2858	9.56973	94.4535	9.95275	2.58017e-09	6.00738e-14	0.000155584	5.05916e-11
Potri.006G055600.1	indole-3-acetate beta-D-glucosyltransferase	1.12774	0.480503	0.985703	0.173222	12.6905	11.5372	4.03359	2.56058	0.691792	7.70547	9.8412	0.383841	8.93692e-06	1.28827e-05	0.00146651
Potri.019G122100.1	Kunitz family trypsin and protease inhibitor protein	8.04409	3.00849	15.0924	9.48995	83.0543	122.504	78.4269	57.7156	8.90873	85.4253	9.84045	2.20379e-14	5.13105e-19	0.000141931	1.10189e-15
Potri.008G179300.6	glyceraldehyde-3-phosphate dehydrogenase C subunit 1	6.24082	3.54451	9.54654	2.89244	92.7062	96.4217	15.8963	13.192	5.55608	54.554	9.83905	0.00643864	1.4991e-07	9.01735e-05	3.8787e-05
Potri.013G052100.1	RmlC-like cupins superfamily protein	25.3315	16.1708	39.9335	48.3556	588.958	316.671	175.484	162.652	32.4479	310.941	9.82805	3.55201e-10	8.27011e-15	0.000505886	8.45717e-12
Potri.010G075400.1	"Serine protease inhibitor, potato inhibitor I-type family protein"	10.5021	5.35609	14.5584	6.1064	119.37	89.8278	92.7813	49.9124	9.13074	87.973	9.73757	1.21993e-15	2.84036e-20	0.000144398	8.1329e-17
Potri.011G159200.1	FAD-binding Berberine family protein	0.647999	1.03755	4.51701	1.18861	25.0085	21.5774	20.1187	7.48551	1.84779	18.5475	9.71294	7.15658e-07	1.66626e-11	3.067e-05	9.1751e-09
Potri.011G020900.1	ethylene-forming enzyme	17.106	16.7684	38.187	14.9614	263.342	327.667	96.7211	134.986	21.7557	205.679	9.61528	3.5623e-09	8.29407e-14	0.000340058	6.59686e-11
Potri.014G109000.1	"serine protease inhibitor, Kazal-type family protein"	5.14644	3.60132	7.9512	5.99079	71.3451	43.9513	72.7917	28.6242	5.67244	54.1781	9.59538	1.30383e-12	3.03568e-17	8.86922e-05	4.82898e-14
Potri.019G124700.1	Kunitz family trypsin and protease inhibitor protein	20.7829	9.24735	25.4181	19.2601	168.102	259.403	159.416	88.5967	18.6771	168.88	9.37148	2.29798e-13	5.35037e-18	0.000279235	9.19194e-15
Potri.T018600.1	beta glucosidase 17	24.6526	23.4441	24.0466	18.3687	396.302	287.324	105.375	50.4879	22.628	209.872	9.35738	1.00265e-05	2.33445e-10	0.000341267	1.06665e-07
Potri.003G165700.1	GRAM domain family protein	20.2004	19.2673	14.1119	9.57859	356.606	133.907	64.6511	27.7422	15.7895	145.727	9.10769	0.00289593	6.74257e-08	0.000232567	1.93062e-05
Potri.003G061200.1		6.35806	8.01117	25.2381	9.15773	146.426	150.125	91.1664	51.7685	12.1913	109.871	9.09882	1.97816e-08	4.60573e-13	0.000179725	3.09088e-10
Potri.013G052300.1	RmlC-like cupins superfamily protein	1.4927	0.815658	2.34253	2.26415	37.9714	12.5897	7.08412	8.17309	1.72876	16.4546	9.07537	0.0156864	3.65224e-07	2.66079e-05	8.61888e-05
Potri.018G094100.1		2.04869	0.74631	1.17375	0.542576	26.0292	13.1968	2.99161	1.74492	1.12783	10.9907	9.00401	1	3.87962e-05	1.78731e-05	0.00515881
Potri.001G464800.1	FAD-binding Berberine family protein	5.13424	0.627622	1.72359	3.5727	62.8812	8.11575	25.4628	5.45716	2.76454	25.4792	8.98478	0.0732562	1.70562e-06	4.05221e-05	0.00033085
Potri.005G143800.1	"cytochrome P450, family 81, subfamily D, polypeptide 8"	12.0938	15.3925	32.6715	10.2883	175.435	312.996	75.8305	52.9476	17.6115	154.302	8.9162	0.000261493	6.0883e-09	0.000254921	2.09194e-06
Potri.T018000.2	beta glucosidase 13	7.35952	7.35538	8.02874	5.59951	115.053	82.9942	38.2984	16.069	7.08579	63.1037	8.91207	2.15544e-05	5.01849e-10	0.000102202	1.99578e-07
Potri.013G051901.1	RmlC-like cupins superfamily protein	6.41754	4.43917	10.9587	13.7621	146.394	76.9241	49.7107	37.0555	8.89439	77.521	8.82995	2.35349e-08	5.47961e-13	0.000124726	3.5659e-10
Potri.008G175100.1	glutathione S-transferase tau 7	8.34763	7.16563	11.9196	6.91982	128.821	75.5832	61.9494	35.4543	8.58817	75.452	8.81452	1.66963e-10	3.88738e-15	0.000121739	4.39376e-12
Potri.005G079400.1	Cupredoxin superfamily protein	1.89347	0.405951	1.04096	0.878075	16.2833	12.9824	5.94376	4.16018	1.05461	9.84242	8.68478	0.0153628	3.5769e-07	1.61391e-05	8.48773e-05
Potri.004G110650.1	Glycosyl hydrolase superfamily protein	1.19956	0.740574	2.01461	0.893796	20.6934	13.1485	6.70705	4.29112	1.21214	11.21	8.67573	0.0257657	5.999e-07	1.82969e-05	0.000128188
Potri.019G088800.1	laccase 14	16.7347	6.54556	12.1842	7.19166	147.616	147.09	36.4018	30.178	10.664	90.3214	8.6428	0.000135996	3.16639e-09	0.000146696	1.11472e-06
Potri.019G124500.1	Kunitz family trypsin and protease inhibitor protein	25.8095	10.1343	28.0029	27.5856	171.559	295.059	165.189	107.938	22.8831	184.936	8.44723	2.56125e-12	5.96332e-17	0.000302379	9.14731e-14
Potri.003G165600.1	GRAM domain family protein	13.3081	13.52	9.96895	6.72862	218.126	87.774	45.9012	16.8934	10.8814	92.1737	8.35526	0.00518736	1.20777e-07	0.00014585	3.26249e-05
Potri.016G016100.1	UDP-Glycosyltransferase superfamily protein	0.824541	0.587273	1.45014	0.431267	10.0549	15.5965	2.41327	1.96154	0.823305	7.50654	8.30854	1	7.78048e-05	1.23797e-05	0.00943988
Potri.004G109200.1	beta glucosidase 12	24.8581	18.9233	22.1106	16.2649	315.257	231.695	80.1384	44.2514	20.5392	167.835	8.26818	4.75222e-05	1.10645e-09	0.000268761	4.14091e-07
Potri.019G093700.1	homolog of carrot EP3-3 chitinase	1.11093	0.890329	2.40755	1.3641	12.8979	20.8013	8.14014	6.48823	1.44323	12.0819	8.04072	0.0062521	1.45567e-07	1.96734e-05	3.78915e-05
Potri.013G063400.1	RmlC-like cupins superfamily protein	6.98631	6.27263	20.2863	13.1351	138.08	144.642	42.3802	41.3678	11.6701	91.6174	8.00793	2.44426e-05	5.69095e-10	0.000147451	2.24244e-07
Potri.001G259266.1		3.37763	2.41583	9.26525	5.95628	58.993	65.3687	15.4883	26.2912	5.25375	41.5353	7.99656	4.70741e-05	1.09602e-09	6.70165e-05	4.14091e-07
Potri.013G065100.1	GDSL lipase 1	1.47279	1.25188	1.54086	0.620541	17.7847	12.8036	7.99773	2.69698	1.22152	10.3208	7.94696	0.0610176	1.42066e-06	1.66853e-05	0.000281187
Potri.016G132900.1	Peroxidase superfamily protein	7.49562	10.3288	11.8007	5.0288	121.735	77.1156	41.493	28.1027	8.6635	67.1115	7.70954	3.02829e-06	7.05074e-11	0.000106345	3.40257e-08
Potri.004G206700.2		1.91208	3.6901	1.32984	0.955768	26.8126	17.8098	11.0178	6.4291	1.97194	15.5173	7.61595	0.00167709	3.90476e-08	2.47987e-05	1.14088e-05
Potri.009G107200.1	methyl esterase 10	3.76377	3.73181	4.78464	5.3262	26.0678	45.4854	40.875	19.8573	4.40161	33.0714	7.60815	1.67097e-08	3.8905e-13	5.32174e-05	2.73929e-10
Potri.013G063050.1	RmlC-like cupins superfamily protein	1.42431	1.50043	4.39711	2.08958	28.1955	28.2931	7.44145	8.37647	2.35286	18.0766	7.54574	0.00503095	1.17135e-07	2.89551e-05	3.18415e-05
Potri.010G115100.1		1.65121	0.299738	1.22976	0.212252	11.6835	10.748	3.27963	2.31694	0.848241	7.00702	7.52889	1	3.64956e-05	1.13268e-05	0.00491375
Potri.001G011300.1	peroxidase CB	31.905	16.4271	21.5882	17.3265	239.096	198.717	138.566	65.374	21.8117	160.438	7.52197	1.1992e-09	2.79208e-14	0.000254458	2.49833e-11
Potri.010G075501.1	"Serine protease inhibitor, potato inhibitor I-type family protein"	5.1741	4.90062	11.7544	5.15734	76.5627	45.8139	56.1266	23.7972	6.74662	50.5751	7.50695	1.94502e-08	4.52856e-13	8.00034e-05	3.08733e-10
Potri.001G459200.1	FAD-binding Berberine family protein	3.3904	6.26056	14.4126	5.182	28.489	98.8355	53.2643	33.0789	7.31138	53.4169	7.46108	7.74266e-05	1.80272e-09	8.66378e-05	6.61766e-07
Potri.001G388900.1		1.33433	0.291648	0.475109	0.459212	3.45596	7.6226	6.11557	4.46953	0.640076	5.41592	7.44397	1	3.63838e-05	8.79026e-06	0.00491375
Potri.002G054900.1	Eukaryotic aspartyl protease family protein	47.907	72.4459	92.1641	43.9009	437.648	888.347	365.887	163.137	64.1045	463.755	7.39562	1.64511e-05	3.83029e-10	0.000746994	1.59719e-07
Potri.015G042000.1	glutathione S-transferase tau 4	2.56346	0.78442	1.16525	1.04581	13.1953	17.5512	7.24135	4.79736	1.38974	10.6963	7.3737	0.0165485	3.85296e-07	1.71835e-05	8.99373e-05
Potri.008G213100.1	MLP-like protein 423	49.2474	52.0513	96.363	55.5069	601.251	702.543	323.68	194.221	63.2922	455.424	7.35146	3.91371e-08	9.11225e-13	0.000724605	5.67205e-10
Potri.019G013300.2	VQ motif-containing protein	2.96298	1.52933	3.64146	0.81222	32.3514	18.5796	7.23289	7.4432	2.2365	16.4018	7.12288	0.0242504	5.64619e-07	2.58308e-05	0.000123098
Potri.009G107500.1	methyl esterase 10	5.59114	4.9829	6.49948	7.02443	35.6145	54.2982	51.8528	22.05	6.02449	40.9539	6.92507	2.01104e-08	4.68228e-13	6.48099e-05	3.09391e-10
Potri.016G016800.1	UDP-Glycosyltransferase superfamily protein	1.13341	1.71036	3.21624	1.69561	17.5344	18.9914	10.3555	7.16472	1.9389	13.5115	6.80081	0.000808639	1.88274e-08	2.1332e-05	6.03462e-06
Potri.003G106100.1	nudix hydrolase homolog 2	2.94887	0.386724	0.617031	0.937176	11.6598	11.0109	8.45842	3.78896	1.22245	8.72952	6.76223	0.0638672	1.48701e-06	1.38283e-05	0.000291631
Potri.012G110300.1		1.61085	2.49836	1.92192	2.07518	22.2814	18.4286	9.92052	5.22674	2.02658	13.9643	6.72174	0.0076025	1.77008e-07	2.19431e-05	4.49852e-05
Potri.018G117200.1	receptor like protein 56	1.78206	2.41043	4.25573	2.27213	27.9498	21.3175	15.2741	8.43379	2.68008	18.2438	6.71685	8.35412e-05	1.94508e-09	2.8593e-05	7.07976e-07
Potri.001G461800.1	FAD-binding Berberine family protein	0.85849	1.15155	1.32879	0.820544	6.66769	6.40378	8.47477	8.16735	1.03984	7.4284	6.67093	0.271155	6.31326e-06	1.17681e-05	0.00108897
Potri.007G103400.1	S-adenosyl-L-methionine-dependent methyltransferases superfamily protein	6.9638	5.92915	11.2485	9.10432	80.0872	80.6003	32.9639	23.1839	8.31145	54.2088	6.63409	1.31451e-05	3.06055e-10	8.46532e-05	1.38369e-07
Potri.015G059600.1	transporter associated with antigen processing protein 2	1.1867	2.1855	1.75884	1.35	15.3535	14.4985	9.16981	3.95871	1.62026	10.7451	6.40362	0.0195804	4.55888e-07	1.6808e-05	0.000104151
Potri.019G088900.1	laccase 14	9.20761	4.9644	7.37857	3.3244	68.9566	56.7357	19.2563	12.9336	6.21875	39.4705	6.37721	0.00823156	1.91655e-07	6.09753e-05	4.78579e-05
Potri.001G427500.3	NB-ARC domain-containing disease resistance protein	10.1975	10.564	15.003	8.55805	102.325	80.1646	60.7585	35.0884	11.0806	69.5842	6.34491	6.62749e-09	1.54307e-13	0.000107282	1.14267e-10
Potri.001G439900.1		5.77903	6.78934	6.63992	6.10469	33.7649	41.288	54.7019	26.5795	6.32825	39.0836	6.26389	4.54328e-09	1.05781e-13	6.05728e-05	8.11299e-11
Potri.007G103600.1		2.02646	2.25491	3.35364	0.782413	8.09331	14.9101	20.2568	10.3936	2.10436	13.4134	6.25857	0.00104531	2.43379e-08	2.08995e-05	7.52023e-06
Potri.013G064000.1	RmlC-like cupins superfamily protein	4.9215	4.73191	14.2229	11.7482	79.1776	81.6693	23.1799	31.6649	8.90612	53.9229	6.18235	0.000355734	8.28251e-09	8.31812e-05	2.75763e-06
Potri.015G059800.6	transporter associated with antigen processing protein 2	0.929649	1.39392	1.25467	0.789658	12.4448	7.92908	4.43911	3.87667	1.09197	7.17242	6.16698	0.543298	1.26495e-05	1.12023e-05	0.00196136
Potri.012G055600.1	myb domain protein 62	2.28265	1.6018	1.23896	1.24957	14.2311	15.7008	5.56376	4.86776	1.59324	10.0908	6.12341	0.115097	2.67979e-06	1.56792e-05	0.000487698
Potri.011G150500.1	O-methyltransferase 1	1.09187	2.30423	2.54071	1.62761	18.8356	15.3226	7.15424	5.42591	1.89111	11.6846	6.011	0.0306219	7.12966e-07	1.80176e-05	0.000150847
Potri.T104100.1	AAA-ATPase 1	4.61581	2.08828	1.83039	0.150566	26.6847	14.6512	7.20229	5.13617	2.17126	13.4186	6.0073	0.478358	1.11375e-05	2.05255e-05	0.00175867
Potri.014G097900.2	cyclic nucleotide gated channel 1	2.04352	1.10733	1.32286	1.18819	13.4056	12.5137	4.93302	3.87699	1.41548	8.68235	5.88248	0.30259	7.04516e-06	1.33935e-05	0.00119601
Potri.014G054800.3	Phosphoglycerate mutase family protein	7.9757	6.63057	5.78193	3.74706	45.4077	67.3687	15.4137	11.4701	6.03382	34.915	5.87365	0.0528083	1.22953e-06	5.37679e-05	0.00024562
Potri.001G011000.1	Peroxidase superfamily protein	1.78613	0.794991	1.68181	0.837396	11.0737	7.79947	7.64678	4.77961	1.27508	7.82488	5.84294	0.327325	7.62106e-06	1.2076e-05	0.0012687
Potri.001G270900.1	"cytochrome P450, family 705, subfamily A, polypeptide 32"	11.4083	12.6542	21.2076	13.547	82.3294	139.192	71.0624	41.9848	14.7043	83.6422	5.84065	1.68844e-06	3.93117e-11	0.000128586	2.01004e-08
Potri.001G013000.1	peroxidase CA	3.45623	0.475329	1.46263	1.20753	20.8567	9.12635	3.48752	6.54901	1.65043	10.0049	5.83741	0.944723	2.19959e-05	1.52592e-05	0.00322431
Potri.014G106600.1	O-methyltransferase 1	16.0821	20.3549	28.7317	11.8591	253.649	113.701	35.4991	49.5568	19.257	113.102	5.80245	0.040859	9.51315e-07	0.000168745	0.000195497
Potri.019G094100.1	homolog of carrot EP3-3 chitinase	10.6345	28.0543	29.0733	10.7857	188.938	145.981	43.098	66.7356	19.637	111.188	5.6142	0.00830099	1.93271e-07	0.00016693	4.79826e-05
Potri.001G061700.1	somatic embryogenesis receptor-like kinase 1	1.11446	0.506931	3.78152	2.05593	18.1168	14.399	4.84921	5.54135	1.86471	10.7266	5.60194	0.398285	9.27322e-06	1.63054e-05	0.00150296
Potri.009G083000.1	"CAP (Cysteine-rich secretory proteins, Antigen 5, and Pathogenesis-related 1 protein) superfamily protein"	3.02661	1.15768	1.18743	2.73683	9.13698	14.1122	11.3465	11.7341	2.02714	11.5825	5.6015	0.00365765	8.51606e-08	1.76284e-05	2.40635e-05
Potri.019G088700.1	laccase 14	14.7335	4.72109	10.5905	5.64504	89.8682	65.6169	22.611	18.5615	8.92252	49.1644	5.58232	0.0220044	5.12327e-07	7.37045e-05	0.000115813
Potri.004G021100.1	MLP-like protein 423	8.3131	12.0157	28.6169	9.47159	83.2246	142.072	47.1165	45.4585	14.6043	79.4679	5.53585	0.00316424	7.36725e-08	0.000120949	2.09552e-05
Potri.017G068050.1	ATPases;nucleotide binding;ATP binding;nucleoside-triphosphatases;transcription factor binding	0.426487	0.978789	3.23493	4.63612	20.2732	19.7197	7.31766	3.70513	2.31908	12.7539	5.44712	0.952223	2.21705e-05	1.92668e-05	0.00322787
Potri.007G049900.1	"cytochrome P450, family 81, subfamily D, polypeptide 8"	2.37436	2.72458	6.89837	1.70339	22.1402	31.0999	11.2976	9.24789	3.42517	18.4464	5.38089	0.0376209	8.75924e-07	2.78549e-05	0.00018087
Potri.005G177700.1	GDSL-like Lipase/Acylhydrolase superfamily protein	2.31856	2.12845	2.52101	1.80865	18.7795	13.4797	8.48842	6.88067	2.19417	11.9071	5.33512	0.0233089	5.42699e-07	1.79024e-05	0.000120772
Potri.019G124600.1	Kunitz family trypsin and protease inhibitor protein	3.18722	2.7325	5.5192	2.87565	18.2957	19.3399	19.8303	16.5546	3.57864	18.5051	5.18141	1.75072e-06	4.07619e-11	2.75597e-05	2.05968e-08
Potri.006G214300.1	exocyst subunit exo70 family protein H4	8.7172	1.64125	5.03257	4.1277	25.6993	21.3457	34.0452	18.0903	4.87968	24.7952	5.136	3.76697e-06	8.7706e-11	3.67666e-05	4.18552e-08
Potri.006G094300.1	PAR1 protein	30.1206	13.5386	22.8303	8.98581	183.665	114.536	50.1525	35.8693	18.8688	96.0557	5.13599	0.0364905	8.49605e-07	0.000140575	0.000176669
Potri.009G024300.1		6.19823	1.70487	4.2624	3.22188	34.44	23.5522	10.5637	9.18221	3.84685	19.4345	5.05742	0.0365706	8.51469e-07	2.8619e-05	0.000176669
Potri.013G125000.1	homolog of carrot EP3-3 chitinase	8.93598	7.75593	14.9115	13.6973	55.804	92.8996	40.4634	31.701	11.3252	55.217	5.0313	4.35885e-05	1.01487e-09	8.20667e-05	3.89183e-07
Potri.003G215001.1	peroxidase 2	2.64387	1.68321	2.25554	1.04967	14.3254	6.67205	10.5717	7.67139	1.90807	9.81013	5.03069	0.0815752	1.89931e-06	1.45887e-05	0.000360808
Potri.011G026100.1	MLP-like protein 423	25.3271	31.0369	53.5144	15.5954	192.524	227.362	136.386	68.7724	31.3685	156.261	5.02478	0.0010795	2.51339e-08	0.00023059	7.71073e-06

## Sheet: Supplemental Table S2
Supplemental Table S2: Compounds used as standards for GC-MS analysis.
Compound	CAS	Supplier
Aromatic compounds
benzylalcohol	100-51-6	Carl Roth
2-phenylethanol	60-12-8	Sigma-Aldrich
salicylaldehyde	90-02-8	Fluka
Terpenes
1,8-cineole	470-82-6	Sigma-Aldrich
(+)-limonene	5989-27-5	Sigma-Aldrich
α-terpineol	98-55-5	Fluka
Fatty acids
myristic acid	544-63-8	Sigma-Aldrich
pentadecanoic acid	1002-84-2	Sigma-Aldrich
palmitic acid	57-10-3	Sigma-Aldrich
oleic acid	112-80-1	Sigma-Aldrich
stearic acid	57-11-4	Sigma-Aldrich

## Sheet: Supplemental Table S3 
Supplemental Table S3: Experimentally determined Kovats retention indices.
Compound	Kovats retention index
1-hexanol	867
1,8-cineole	1030
benzylalcohol	1032
salicylaldehyde	1040
(E)-4-nonenal	1094
2-phenylethanol	1113
α-terpineol	1189
elemol	1552
(1S,5S,7R,10R)-guaia-4(15)-en-11-ol	1651
(1S,7R,10R)-guaia-4-en-11-ol	1654
myristaldehyde	1713
myristic acid	1759
unidentified compound	1830
pentadecanoic acid	1860
palmitic acid	1964
oleic acid	2113
stearic acid	2121

## Sheet: Supplemental Table S4
Supplemental Table S4: HPLC gradients used for separation and analysis of metabolites.
gradient	time (min)	solvent A (%)	solvent B (%)
gradient A	0.00	86.0	14.0
	22.00	42.0	58.0
	22.10	0.0	100.0
	25.00	0.0	100.0
	25.10	86.0	14.0
	30.00	86.0	14.0
gradient B	0.00	95.0	5.0
	0.50	95.0	5.0
	6.00	62.6	37.4
	6.01	20.0	80.0
	7.50	0.0	100.0
	9.50	0.0	100.0
	9.52	95.0	5.0
	12.00	95.0	5.0

## Sheet: Supplemental Table S5
Supplemental Table S5: Parameters used for LC-MS/MS analysis. Details of the HPLC gradient are given in Supplemental Table S4. CE, collision energy; DP, declustering potential; Q1, quadrupole 1; Q3, quadrupole 3.
compound	Q1 (m/z)	Q3 (m/z)	DP (V)	CE (V)	mode	HPLC gradient
salicin-7-sulfate	365	97	-60	-25	neg	B
salirepin	301	139	-60	-18	neg	B
salirepin-7-sulfate	381	97	-60	-55	neg	B

## Sheet: Supplemental Table S6
Supplemental Table S6: Primers used in this study.
Name	Sequence (5’-3’)	Usage
PtTPS5-fwd	GCACTGGAGCTGTTCTAAAG	qRT-PCR
PtTPS5-rev	GGGTAGCTTTGTAGCAAAGTC	qRT-PCR
PhYpt1-fwd	CGACCATTGGTGTGGACTTT	qRT-PCR
PhYpt1-rev	ACGTTCTCACAGGCGTATCT	qRT-PCR
Actin-fwd	CCCATTGAGCACGGTATTGT	qRT-PCR
Actin-rev	TACGACCACTGGCATACAGG	qRT-PCR
UBQ-fwd	GTTGATTTTTGCTGGGAAGC	qRT-PCR
UBQ-rev	GATCTTGGCCTTCACGTTGT	qRT-PCR
EF1a-fwd	GGCAAGGAGAAGGTACACAT	qRT-PCR
EF1a-rev	CAATCACACGCTTGTCAATA	qRT-PCR
TUB-fwd	GGAGGTGGAACTGGATCAGGAATG	qRT-PCR
TUB-rev	GGCATTGTAAGGCTCAACCACTGT	qRT-PCR
His-H3-fwd	ACTGCTCGTAAGTCTACTGGAGG	qRT-PCR
His-H3-rev	GCGGTAACGGTGAGGCTTCTTC	qRT-PCR

## Sheet: Supplemental Table S7
Supplemental Table S7: Ubiquitin (UBQ), actin, elongation factor 1 alpha (EF1α), histone superfamily protein H3 (HIS), and tubulin (TUB) were tested as reference genes for RT-qPCR.
treatment	UBQ	TUB	HIS	EF1-α	Actin
uninfected	19.235	22.0967	21.8183	18.9156	19.4069
infected	18.6013	22.4708	21.8096	19.2396	20.0367
STDEV	0.448129	0.264576	0.00618718	0.229073	0.44533
